# Supplementary material for: Poor sleep versus exercise: A duel to decide whether pain resolves or persists after injury
Source: Brain Behav Immun Health. 2023 Dec 12;35:100714. doi: 10.1016/j.bbih.2023.100714 (PMC10727927; doi:10.1016/j.bbih.2023.100714)
Supplement: Multimedia component 2 [file mmc2.xlsx]

## Sheet: Behavioral Data
Pain Behavioural Data
Dominant limb data: Response to 1 cN monofilament
Time-point	SD											Ex										SD+Ex
Pre-injury	4	0	0	2	0	0	0	0	0			2	0	0	0	2	0	0	0			2	1	0	0	0	0	0	3
Post-injury	5	8	1	0	10	0	1	10	4			5	5	2	0	1	9	6	3			2	4	2	6	10	3	0	0
Post-intervention	5	1	0	4	5	5	8	6	6			6	2	0	0	0	9*	0	1			0	2	2	0	2	4	0	4
Dominant limb data: Response to 4 cN monofilament
Time-point	SD											Ex										SD+Ex
Pre-injury	3	1	2	7	0	2	4	2	4			3	1	7	1	3	0	1	1			1	5	8	2	0	4	7	3	0
Post-injury	10	10	3	10	10	9	2	10	10			10	10	5	1	10	10	10	2			3	10	3	10	10	10	10	3
Post-intervention	10	0	5	3	10	10	0	6	10			1	5	0	0	5	10	0	3			0	4	2	2	5	6	0	0
Reflextive Grip Strength
Time-point	SD											Ex										SD+Ex
Pre-injury	687	868	643	736	610	943	589	831	620	704	682	733	635	723	747	740	711	649	677	682		652	746	804	520	763	786	807	862	775
Post-injury	738	579	511	475	485	578	451	499	742			661	596	578	650	530	725	270	508			528	422	637	418	741	685	640	577
Post-inttervntion	699	884	772	695	488	739	710	642	722			663	850	797	947	860	770	764	929			680	762	811	551	870	848	748	759
Left and Right limb data included: Response to 0.4 cN monofilament
Time-point	SD																		Ex																SD+Ex
Pre-injury	0	0	0	0	0	0	0	0	0	0	0	0	0	0	0	0	0	0	0	0	0	0	0	0	0	0	0	0	2	0	0	0	0	0	0	1	0	0	0	0	0	0	0	1	0	0	0	0	0
Post-injury	0	1	0	0	4	0	0	0	0	0	0	0	0	5	0	0	0	0	0	0	0	0	0	0	4	0	0	4	0	0	0	0	1	0	0	2	0	0	0	0	0	0	0	1	0	2	0	0	0
Post-intervention	0	0	0	0	0	0	0	0	0	0	0	0	0	4	0	0	0	0	0	0	0	0	0	0	0	0	0	0	0	0	0	4	0	0	1	0	0	0	0	0	0	0	0	0	0	0	3	0	0
Left and Right limb data included: Response to 8 cN monofilament
Time-point	SD																		Ex																SD+Ex
Pre-injury	10	6	4	9	5	8	2	10	9	10	6	10	10	10	10	6	10	10	10	10	10	3	10	10	6	7	10	10	10	3	10	10	7	7	10	7	10	10	10	10	10	3	10	10	10	10	7	10	7
Post-injury	10	10	10	6	10	10	3	10	10	10	10	10	10	10	10	3	10	10	10	10	7	2	10	10	10	4	10	10	5	4	10	10	10	7	5	10	10	10	10	10	10	7	3	10	7	10	8	10	10
Post-intervention	10	1	10	5	8	10	4	7	10	10	7	10	4	10	10	5	10	10	10	6	2	0	7	5	2	7	10	7	6	3	7	10	6	5	10	6	10	5	10	10	9	0	2	7	10	6	10	5	8
[truncated: 1 more columns]

## Sheet: Statistical outcomes
Pain Behavioral Statistical Outcomes
Response to 1 cN monofilament
Time-point	SD			Ex			SD+Ex
	Mean	SEM	n/gp	Mean	SEM	n/gp	Mean	SEM	n/gp		Fixed effects (type III)	P-value	P-value summary
Pre-injury	0.666667	0.471405	9	0.5	0.327327	8	0.75	0.411877	8		Time	0.0002	***
Post-injury	4.33333	1.38444	9	3.875	1.04262	8	3.375	1.17925	8		Group	0.1565	ns
Post-intervention	4.44444	0.835183	9	1.28571	0.837066	7	1.75	0.590097	8		Time x Group	0.3651	ns
Response to 4 cN monofilament
Time-point	SD			Ex			SD+Ex
	Mean	SEM	n/gp	Mean	SEM	n/gp	Mean	SEM	n/gp		Fixed effects (type III)	P-value	P-value summary
Pre-injury	2.77778	0.682678	9	2.125	0.789156	8	3.33333	0.971825	9		Time	<0.0001	****
Post-injury	8.22222	1.09008	9	7.25	1.39834	8	7.375	1.28087	8		Group	0.2515	ns
Post-intervention	6	1.424	9	3	1.25357	8	2.375	0.843833	8		Time x Group	0.3705	ns
Reflextive Grip Strength
Time-point	SD			Ex			SD+Ex
	Mean	SEM	n/gp	Mean	SEM	n/gp	Mean	SEM	n/gp		Fixed effects (type III)	P-value	P-value summary
Pre-injury	719.364	34.6652	11	699.667	13.5534	9	746.111	33.99	9		Time	<0.0001	****
Post-injury	562	36.5737	9	564.75	49.0389	8	581	41.7706	8		Group	0.5625	ns
Post-intervention	705.667	35.1959	9	822.5	33.0784	8	753.625	35.9439	8		Time x Group	0.156	ns
Response to 0.4 cN monofilament
Fixed effects (type III)	P-value	P-value summary
Time	0.0891	ns
Group	0.9659	ns
Time x Group	0.8155	ns
Response to 8 cN monofilament
Fixed effects (type III)	P-value	P-value summary
Time	<0.0001	****
Group	0.4348	ns
Time x Group	0.1825	ns
Response to 8 cN monofilament
Tukey's multiple comparisons test	Predicted (LS) mean diff.	95.00% CI of diff.	Below threshold?	Summary	Adjusted P-value
Pre-injury
SD vs. Ex	-0.2569	-2.402 to 1.888	No	ns	0.9566
SD vs. SD+Ex	-0.6319	-2.777 to 1.513	No	ns	0.7651
EX vs. SD+Ex	-0.375	-2.582 to 1.832	No	ns	0.9146
Post-injury
SD vs. Ex	0.9375	-1.207 to 3.082	No	ns	0.5558
SD vs. SD+Ex	0.375	-1.770 to 2.520	No	ns	0.9099
EX vs. SD+Ex	-0.5625	-2.769 to 1.644	No	ns	0.8183
Post-intervention
SD vs. Ex	2.021	-0.1239 to 4.166	No	ns	0.0693
SD vs. SD+Ex	0.7083	-1.436 to 2.853	No	ns	0.7145
EX vs. SD+Ex	-1.313	-3.519 to 0.8945	No	ns	0.3392
SD
Pre-injury vs. Post-injury	-0.9444	-2.455 to 0.5663	No	ns	0.3009
Pre-injury vs. Post-intervention	0.2222	-1.289 to 1.733	No	ns	0.9346
Post-injury vs. Post-intervention	1.167	-0.3441 to 2.677	No	ns	0.1626
Ex
Pre-injury vs. Post-injury	0.25	-1.352 to 1.852	No	ns	0.9268
Pre-injury vs. Post-intervention	2.5	0.8976 to 4.102	Yes	***	0.001
Post-injury vs. Post-intervention	2.25	0.6476 to 3.852	Yes	**	0.0034
SD+Ex
Pre-injury vs. Post-injury	0.0625	-1.540 to 1.665	No	ns	0.9953
Pre-injury vs. Post-intervention	1.563	-0.03989 to 3.165	No	ns	0.0576
Post-injury vs. Post-intervention	1.5	-0.1024 to 3.102	No	ns	0.0715
