# Supplementary material for: Poor sleep versus exercise: A duel to decide whether pain resolves or persists after injury
Source: Brain Behav Immun Health. 2023 Dec 12;35:100714. doi: 10.1016/j.bbih.2023.100714 (PMC10727927; doi:10.1016/j.bbih.2023.100714)
Supplement: Multimedia component 3 [file mmc3.xlsx]

## Sheet: Raw Data
Biomarker data
Biomarker	T1 (Pre-injury)																																T2 (Post-injury)
	Sleep Disturbance												Exercise										Sleep Disturbance + Exercise										Sleep Disturbance												Exercise
BDNF (pg/ml)	876	440	436	286	154.286	325.714	31	331	625.714	511.429	-188.571		156	181	354.286	525.714	631	354.286	266	176	611.429		82.8571	496	740	361	311		797.143	425.714	497.143			597.143	2011	936	125.714	768.571	601	316					781	911	968.571	982.857	1681
Corticosterone (ng/ml)	267.194	128.757	29.0368	44.985	30.8957	21.4104	62.4514	21.7713	22.2028	61.6298	81.9728		223.094	11.5493	77.1549	102.284	32.7472	66.1305	153.088	34.8868	32.9336		25.1453	59.2429	86.0429	80.1891	13.5721	45.08	77.752	47.3672	16.1148			53.5854	26.2404	45.3662	15.3694	17.5796	40.099	19.8413					74.5599	66.6723	56.1841	38.3816	34.9237
Estradiol (pg/ml)	5.11896	4.45313	2.70983	3.51676	3.80467	2.65269	5.52896	1.73781	2.82319	2.87928	3.115		6.56749	3.47094	2.95096	6.64328	7.90406	5.27226	2.97525	4.88129	2.82319		3.14064	3.97686	3.21883	2.75462	3.98338		3.93148	3.35348	4.75492			5.59277	3.7551	3.47664	2.96065	2.64834	3.94439	3.7001					6.00125	4.40954	3.04432	3.93148	2.47619
White Blood Cells (number of cells in 1 mm3 )	11150	7650	11950	5950	6050	5950	13600						3700	2250	5650	8250	3800	6850	6150				8150	2000	7350	7000	6250	6900	4800					6850	12750	10550	6750	7200	7350						8950	7900	12100	6900	6100
Red Blood Cells (number of cells in 1 mm3 )	916	968	941	859	1022	931	1063	1062	1020				991	1003		898	947	904	998	1008			893	964		1025	783	1124	1083	1040				928	847	1058	993	965	1101	955	1070				994	1010	796	1052	891
[truncated: 36 more columns]

## Sheet: Statistical outcomes
Biomarker Statistical Outcomes
BDNF
Time-point	SD			Ex			SD+Ex
	Mean	SEM	n/gp	Mean	SEM	n/gp	Mean	SEM	n/gp		Fixed effects (type III)	P-value	P-value summary
Pre-injury	348.052	86.832	11	361.746	62.4172	9	463.857	81.2883	8		Time	0.0001	***
Post-injury	765.061	231.307	7	946.184	163.458	7	757.816	126.856	7		Group	0.7108	ns
Post-intervention	1399.1	600.544	6	504.286	52.1408	8	613.214	106.953	8		Time x Group	0.1044	ns
Corticosterone
Time-point	SD			Ex			SD+Ex
	Mean	SEM	n/gp	Mean	SEM	n/gp	Mean	SEM	n/gp		Fixed effects (type III)	P-value	P-value summary
Pre-injury	70.2097	22.0355	11	81.5409	22.8711	9	50.0562	9.27224	9		Time	0.0686	ns
Post-injury	31.1543	5.71276	7	52.5806	5.32726	8	45.7079	8.91826	8		Group	0.1207	ns
Post-intervention	22.8092	4.37221	8	63.8537	24.7212	7	36.1441	6.19563	8		Time x Group	0.6841	ns
Estradiol
Time-point	SD			Ex			SD+Ex
	Mean	SEM	n/gp	Mean	SEM	n/gp	Mean	SEM	n/gp		Fixed effects (type III)	P-value	P-value summary
Pre-injury	3.48555	0.34609	11	4.83189	0.632435	9	3.63925	0.225632	8		Time	0.0579	ns
Post-injury	3.72543	0.356706	7	3.6775	0.392234	8	5.26687	0.435125	8		Group	0.0103	*
Post-intervention	3.42313	0.343911	8	5.211	0.586439	8	6.92675	1.48662	8		Time x Group	0.045	*
White Blood Cells
Time-point	SD			Ex			SD+Ex
	Mean	SEM	n/gp	Mean	SEM	n/gp	Mean	SEM	n/gp		Fixed effects (type III)	P-value	P-value summary
Pre-injury	8900	1230.03	7	5235.71	787.304	7	6064.29	782.678	7		Time	0.0659	ns
Post-injury	8575	1017	6	7535.71	935.523	7	5421.43	1048.4	7		Group	0.1276	ns
Post-intervention	7007.14	1067.95	7	12600	2802.23	6	7607.14	1081.91	7		Time x Group	0.0128	*
